# Supplementary material for: BMPR2 promotes fatty acid oxidation and protects white adipocytes from cell death in mice
Source: Commun Biol. 2020 Apr 29;3:200. doi: 10.1038/s42003-020-0928-y (PMC7190840; doi:10.1038/s42003-020-0928-y)
Supplement: Supplementary file 2 — Supplementary Data 1 [file 42003_2020_928_MOESM2_ESM.xlsx]

## Sheet: Fig.1
Fig.1b&1d																Fig. 1g																											Fig.1h			Fig.1i
gender	age	genotype	Body weight	ing	gonadal	bat	liver	spleen		ing%	gonadal%	bat%	liver%	spleen%		iWAT									gWAT									BAT									Glucose （mmol/L)			Triglyceride （mmol/L)
male																1 week			2 weeks			3 weeks			1 week			2 weeks			3 weeks			1 week			2 weeks			3 weeks			WT	KO		WT	KO
	1week	wt	3.912	0.039	0.006	0.041	0.127	0.023		0.996933	0.153374	1.04806	3.24642	0.587935		WT	KO		WT	KO		WT	KO		WT	KO		WT	KO		WT	KO		WT	KO		WT	KO		WT	KO		9.82	5.7		0.5	0.6
			3.046	0.013	0.006	0.029	0.099	0.01		0.426789	0.19698	0.952068	3.25016	0.328299		21.952	18.306		22.808	10.588		29.814	18.187		5.676	9.597		13.96	17.464		11.18	7.902		7.126	8.724		8.233	8.246		7.601	10.858		3.2	4.38		0.42	0.58
			4.127	0.063	0.011	0.037	0.115	0.027		1.52653	0.266537	0.896535	2.78653	0.654228		20.827	26.635		17.591	13.606		25.432	17.745		5.011	6.146		9.735	22.541		8.825	10.077		9.339	8.975		6.438	6.146		7.318	7.951		6	5.94		0.32	0.48
			3.247	0.023	0.008	0.036	0.107	0.017		0.708346	0.246381	1.10872	3.29535	0.52356		20.292	20.734		24.187	21.731		24.848	11.968		3.145	6.289		12.207	21.646		9.911	10.121		6.128	6.083		9.387	6.839		5.935	11.005		6.88	5.62		0.28	0.58
			3.562	0.025	0.005	0.038	0.113	0.018		0.701853	0.140371	1.06682	3.17238	0.505334		15.836	25.342		20.616	12.351		20.047	10.349		5.907	8.028		9.44	21.615		10.853	7.923		5.706	9.339		8.75	6.128		6.749	9.068		4.7	5.86		0.28	0.66
			3.824	0.032	0.004	0.039	0.115	0.018		0.83682	0.104603	1.01987	3.00732	0.470711		12.494	17.969		20.669	21.003		19.189	13.35		4.014	7.557		12.019	25.617		9.545	9.068		8.353	8		7.674	5.963		6.566	10.667		7.88	4.35		0.6	1
																11.402	17.938		20.224	20.055		20.87	13.271		6.2	11.314		12.983	19.821		8.724	10.349		7.616	9.104		7.063	4.773		6.438	10.713
																13.437	17.969		21.427	22.41		23.688	14.881		4.534	8.857		9.989	25.168		8.233	7.782		6.438	8.069		6.146	5.676		7.311	10.203
	1 week	ko	3.829	0.04	0.005	0.038	0.125	0.025		1.04466	0.130582	0.992426	3.26456	0.652912		19.678	20.276		15	19.437		22.676	13.408		4.922	7.032		11.18	21.769		7.674	9.098		6.749	8.57		8.014	6.342		7.087	14.981
			3.37	0.012	0.006	0.02	0.086	0.018		0.356083	0.178042	0.593472	2.55193	0.534125		14.395	16.469		21.084	22.75		25.734	12.078		2.981	8.654		13.149	25.615		11.557	7.401		6.675	7.923		6.368	7.454		5.696	10.541
			3.538	0.052	0.009	0.036	0.12	0.018		1.46976	0.254381	1.01752	3.39175	0.508762		16.306	26.986		14.24	19.533		29.373	16.898		4	8.007		11.671	22.04		8.28	10.339		6.799	7.696		7.008	5.935		6.749	10.44
			3.673	0.029	0.006	0.037	0.112	0.019		0.789545	0.163354	1.00735	3.04928	0.517288		10	14.162		27.925	21.766		23.554	9.475		4.346	11.279		13.271	23.707		8.138	6.119		5.088	8.647		4.631	5.27		8.647	10.734
			3.756	0.035	0.0038	0.037	0.11	0.02		0.931842	0.101171	0.985091	2.92865	0.532481		23.068	15.366		23.935	21.766		27.166	13.812		5.375	9.804		11.319	21.934		9.098	12.078		6.2	7.032		5.426	6.708		7.923	10.467
			3.418	0.022	0.007	0.036	0.1	0.02		0.643651	0.204798	1.05325	2.92569	0.585138		11.377	26.098		22.161	23.863		20.747	11.667		5.077	12.023		12.481	24.585		10.138	8.069		6.7	9.333		6.7	4.807		7.608	8.975
																11.609	18.215		17.951	20.507		23.77	10.296		4.269	9.006		15.004	15.811		9.339	9.006		6.667	8.353		6.412	5.907		5.821	8.673
																11.205	22.959		12.706	21.213		30.612	12.828		5.27	6.438		11.494	21.263		7.667	9.545		7.674	9.69		5.217	7.196		9.104	9.944
	2 weeks	wt	6.551	0.1	0.014	0.052	0.229	0.038		1.52648	0.213708	0.793772	3.49565	0.580064		14.395	24.687		23.589	16.826		22.514	9.718		3.887	9.718		12.445	13.499		8.199	7.341		6.333	7.28		6.574	6.263		9.487	12.875
			7.241	0.088	0.026	0.055	0.217	0.039		1.2153	0.359066	0.759564	2.99682	0.5386		11.552	17.904		17	17.499		21.766	8.825		5.963	13.499		12.238	19.359		6.472	8.28		5	6.872		4.643	7.18		8.199	12.494
			6.025	0.064	0.011	0.035	0.192	0.024		1.06224	0.182573	0.580913	3.18672	0.39834		14.61	18.135		18.862	22.559		22.75	10.76		6.412	16.667		13.812	17.493		9.707	6.472		6.741	7.032		7.18	4.333		9.244	10.022
			6.71	0.083	0.009	0.048	0.205	0.023		1.23696	0.134128	0.71535	3.05514	0.342772		18.012	16.829		23.863	21.954		22.373	15.467		5.831	14.67		17.72	15.467		12.023	7.311		5.27	10.296		6.368	6.642		9.481	11.205
			6.416	0.071	0.012	0.051	0.224	0.024		1.10661	0.187032	0.794888	3.49127	0.374065		22.647	19.073		26.257	18.953		22.561	15.442		6.083	12.207		14.488	14.146		10.138	7.087		4.955	7.782		4.055	5.696		7.951	8.654
			6.83	0.096	0.02	0.054	0.022	0.037		1.40556	0.292826	0.79063	0.322108	0.541728		20.103	25.333		18.273	17.679		24.331	12.225		7.52	14.422		11.279	15.092		10.225	9.098		6.119	8		7.775	6.342		7.311	11.353
																19.805	21.667		24.518	14.213		19.678	11.377		7.846	12.97		8.654	16.469		11.671	10.419		8.353	8.246		6.872	6.749		8.969	9.809
																18.406	16.67		31.271	14.142		22.393	14.24		5.676	9.758		11.743	17.467		12.867	8.975		5.821	7.491		4.714	8.28		8.537	11.47
	2 weeks	ko	6.543	0.089	0.011	0.047	0.216	0.03		1.36023	0.168119	0.718325	3.30124	0.458505		11.785	31.157		16.925	20.637		22.755	16.879		7.008	10.734		10.635	16.59		9.707	9.006		5.518	7.667		5.467	6.263		8.975	10.593
			6.638	0.066	0.015	0.058	0.217	0.031		0.994275	0.225972	0.873757	3.26906	0.467008		25.274	23.601		16.2	16.087		20.488	14.907		5.821	6.936		14.126	14.981		8.233	8		6.009	7.032		8.055	7.753		5.217	9.718
			5.482	0.056	0.01	0.029	0.159	0.028		1.02152	0.182415	0.529004	2.9004	0.510762		15.355	22.04		27.358	12.225		22.356	15.413		5.467	10.138		10.414	19.359		9.339	9.171		7.696	8.233		6.342	8.233		6.749	7.557
			5.716	0.059	0.011	0.05	0.223	0.021		1.03219	0.192442	0.874738	3.90133	0.36739		18.012	18.454		25.098	15.467		21.873	10.269		6.96	13.187		19.047	22.475		10.05	9.481		8.439	8.333		7.401	6.872		8.498	12.481
			5.166	0.034	0.006	0.046	0.142	0.022		0.658149	0.116144	0.890437	2.74874	0.425861		10.382	19.093		18.974	18.535		20.377	11.813		7.157	10.44		9.006	11.837		9.804	9.735		7.341	7.318		6.872	4.807		8.36	10.672
			6.5	0.078	0.013	0.051	0.021	0.031		1.2	0.2	0.784615	0.323077	0.476923		14.644	19.437		18.336	20.069		9.434	13.408		6.325	9.899		11.87	24.352		11.045	11.126		7.18	8.333		6.96	7.311		8.876	9.672
																19.872	26.973		20.529	13.371		13.703	14.881		4.773	11.377		14.61	24.178		10.734	8.353		6.037	8.667		6.289	5.696		7.126	10.382
																25.201	19.889		23.646	20.344		12.134	13.333		7.364	12.53		15	17.629		11	7.311		7.008	6.675		5.185	7.18		8.028	9.393
	3 weeks	wt	10.28	0.138	0.032	0.0614	0.42	0.064		1.34241	0.311284	0.597276	4.0856	0.622568		20	20.028		21.318	17.629		18.577	11.667		7.318	12.53		15.606	19.471		8.944	8.975		7.401	9.69		7.557	5.821		7.491	10.919
			8.895	0.107	0.014	0.071	0.442	0.034		1.20292	0.157392	0.798201	4.96908	0.382237		22.632	15.846		24.909	19.419		15.563	14.391		6.368	12.53		12.776	22.204		9.804	12.166		6.839	7.134		5.344	7.008		7.491	9.944
			9	0.116	0.015	0.044	0.482	0.058		1.28889	0.166667	0.488889	5.35556	0.644444		17.913	18.634		26.874	24.723		24.299	14.655		7	12.53		11.609	12.019		9.871	14.337		6.128	10		4.014	8.393		6.839	9.339
			8.2	0.103	0.015	0.069	0.285	0.051		1.2561	0.182927	0.841463	3.47561	0.621951		18.409	18.634		12.944	22.356		18.693	18.111		5.897	12.53		13.732	23.345		8.724	10.44		9.195	7.454		5.735	6.574		10.883	11.02
			8.989	0.086	0.023	0.064	0.323	0.046		0.956725	0.255868	0.711981	3.59328	0.511737		14.614	14.682		27.433	27.131		18.49	10.934		9.894	12.53		16.2	25.441		9.597	9.667		6.708	8.498		6.412	7.134		8.028	10.842
			7.465	0.115	0.027	0.054	0.261	0.039		1.54052	0.361688	0.723376	3.49632	0.522438		17.67	29.107		24.839	23.214		18.634	13.487		6.616	12.53		14.063	11.912		11.705	11.2		8.36	10.467		8.894	6.6		7.311	13.482
																11.314	19.827		11.705	27.248		20.875	14.126		8.673	12.53		8.498	14.126		8.975	9.871		7	10.028		5.426	6.642		8.724	9.944
																11.04	16.898		18.126	20.292		23.259	12.293		6.667	12.53		15.934	11.629		12.019	14.067		7.341	8.433		6.872	6.675		7.364	10.382
	3 weeks	ko	7.56	0.064	0.0056	0.062	0.28	0.04		0.846561	0.0740741	0.820106	3.7037	0.529101		14.02	25.519		17.601	27.384		24.594	8.807		7.491	10.75		13.96	16.09		10.541	10.138		6.616	7		6.642	8.36		9.22	11.18
			6.191	0.04	0.004	0.055	0.269	0.024		0.646099	0.0646099	0.888386	4.34502	0.38766		9.268	26.062		30.091	25.055		23.816	7.674		10.006	15.074		13.337	14.337		7.867	9.244		8.353	6.2		5.831	5.754		8.007	10.355
			7.5	0.095	0.01	0.048	0.317	0.054		1.26667	0.133333	0.64	4.22667	0.72		12.12	18.514		21.738	24.515		17.247	9.707		5.821	12.338		16.66	16.221		10.138	12.046		9.69	5.207		7.379	3.801		8.857	10.919
			6.3	0.05	0.005	0.049	0.22	0.028		0.793651	0.0793651	0.777778	3.49206	0.444444		13.437	22.816		15.151	22.303		21.615	12.351		6.872	10.339		14.701	10.05		9.849	11.709		7.52	9.393		8.014	5.667		8.75	9.393
			6.146	0.032	0.003	0.042	0.195	0.017		0.520664	0.0488122	0.683371	3.1728	0.276603		16.826	18.88		22.706	23.725		18.741	13.22		6.083	10.76		9.268	21.492		10.29	11.402		5.963	6.872		6.146	6.741		8.062	8.069
			7.095	0.075	0.011	0.051	0.285	0.035		1.05708	0.155039	0.718816	4.01691	0.493305		13.536	21.234		22.874	27.107		21.922	11.935		7.196	10.919		15.118	21.45		9.104	13.271		8.393	6.749		7.008	6.128		9.672	8.807
																14.337	18.224		15.18	18.333		21.336	10.138		8.34	10.154		14.553	21.021		8.199	11.126		5.706	8.433		8.069	7.311		8.825	9.871
																10.077	17.845		23.674	23.307		22.769	9.551		10.333	11.898		11.78	15.723		6.6	8.413		6.872	8.647		6.2	5.497		8.138	11.18
																8.602	15.794		14.004	25.517		24.66	9.615		8.393	10.382		14.174	25.406		8.647	11.324		7.008	7.364		5.27	6.2		8.246	9.911
																9.718	16.125		23.24	13.408		17.385	10.713		8.353	13.573		12.374	24		8.692	9.718		9.428	8.692		6.864	7.311		5.897	7.008
																14.621	24.288		20.605	22.373		17.133	11.743		8.36	10.541		13.924	20.138		7.071	7.454		5.821	10.05		7.454	6.799		8.014	12.552
																12.565	21.442		14.851	16.826		23.62	9.171		7.608	12.966		11.949	15.723		9.944	10.203		6.872	6.119		6.412	6.333		6.6	9.621
																12.88	26.833		22.816	12.671		21.171	8.957		8.36	11.743		11.101	13.536		8.498	7.753		5.831	7.775		7.608	7.28		7.157	10.919
																11.785	20.883		19.29	15.322		16.221	12.023		6.083	16.347		13.956	22.632		10.16	9.339		6.2	9.006		5.667	7.81		7.126	9.718
																11.402	23.62		16.786	21.053		21.838	8.692		6.009	14.636		12.078	20.979		8.413	8.028		7.803	6.872		8.062	6.708		8.138	11.743
																8.975	18.526		16.776	16.526		14.97	9.735		5.497	14.757		15.606	17.013		9.944	8.138		7.846	7.81		6.128	7.401		6.616	11.338
																10.203	18.126		11.2	17.448		18.003	9.989		5.821	18.714		14.38	17.591		9.104	8.969		8.233	9.098		7.454	4.014		6.799	11.353
																8.117	23.259		14.004	20.103		17.448	9.735		4.807	15.38		11.04	16.401		11.081	10		8.246	8.769		6.119	4.955		8.172	9.244
																9.911	18.514		16.003	22.637		21.851	10.63		4.485	6.333		9.911	19.437		8.333	8.498		6.616	9.068		6.936	4.333		9.357	11.18
																12.12	22.003		10.883	18.634		20.213	9.758		6.2	7.542		12.494	18.765		8.34	9.804		6.368	6.642		6.936	5.467		8.724	10.525
																12.12	22.755		16.035	21.419		11.353	9.899		6.2	6.864		12.758	17.714		10.339	8.36		6.403	8.75		7.52	5.077		8.544	7.126
																10.77	17.298		12.512	20.58		9.534	8.957		5.935	6.872		11.402	22.816		10	12.293		4.773	8		7.753	6.146		7.311	6.675
																8.498	14.644		15	23.017		15.092	9.339		4.014	6.2		11.205	7.491		11.508	8.692		7.454	8.233		6.741	6.438		8.069	6.936
																11.005	13.437		16.111	22.94		11.513	11.643		6.839	6.037		13.606	5.907		9.357	8.8		5.175	9.006		4.333	4.922		8.36	7.379
																13.671	14.727		11.949	19.419		14.146	11.743		6.325	7.126		11.279	7.454		10.734	4.485		4.177	6.749		4.679	6.2		8.36	8.957
																12.824	13.96		17.464	25.517		16.333	11.823		5.735	6.708		12.828	7.732		10.588	6.119		7.211	8.602		4.853	6.009		7.491	6.574
																14.621	11.338		14.61	20		12.552	8.433		5.467	10.339		13.437	10.462		10.467	8.944		5	8.138		6.616	5.657		8.138	5.077
																8.333	15.811		15.585	17.324		15.151	8.353		5.344	7.157		13.892	7.732		9.551	8.857		5.696	5.897		4.807	6.263		8.433	7.008
																9.944	11.141		15.442	20.309		13.233	9.098		3.902	5.175		11.667	13.744		11.78	9.068		4.534	3.771		5.963	6.472		8.333	6.119
																9.434	12.494		16.816	17.867		16.55	10.088		5.175	6.616		9.849	14.162		10.75	9.068		7.134	4.773		6.675	6.472		7.032	7.341
																15.041	13.812		16.398	19.067		15.67	10.333		4.055	9.428		10.817	13.715		12.737	7.333		7.923	6.667		5.217	6.325		7.379	6.119
																10.817	15.808		17.442	24.884		13.667	9.551		5.667	8.724		7.803	10.817		10.75	6.009		4.472	9.195		6.146	5.497		7.311	6.146
																8.807	16.003		16.763	28.459		10.419	9.387		5.426	6.146		10.635	13.828		9.434	9.735		6.368	7.923		5.27	5.375		6.616	6.009
																11.205	11.795		15.691	15.563		10.435	10		6.412	6.368		10.462	11.662		9.44	4.773		7.333	6.574		6.342	6.675		7.318	8.944
																7.557	12.867		22.296	14.981		11.643	11.571		7.032	8.014		12.374	12.548		13.606	10.541		5.518	6.872		5.044	7.401		8.647	6.412
																11.595	9.707		19.847	23.61		10.609	14.907		5	8.353		10.355	12.863		11.935	12.257		6.128	4.773		5.897	7.601		6.872	5.185
																11.101	15.51		18.409	23.646		11.279	10.883		4.679	8.8		9.357	9.804		9.487	8.333		7.211	5.676		7.071	6.574		6.6	6.009
																8.975	19.61		18.741	24.513		11.353	10.934		5.831	5.821		10.05	13.667		10.734	8.544		3.902	6.128		5.821	6.403		8.333	7.81
																8.724	12.863		15.878	21.83		12.579	13.22		5.375	3.727		11.671	12.828		9.69	8.692		4.333	7.379		7.032	6.749		6.009	6.574
																9	19.003		15	21.83		11.949	7.608		7.732	10.138		12.074	12.867		11.671	8.724		5.077	4.955		7.454	6		7.601	6.749
																14.488	13.136		22.961	16.344		9.098	11.2		7.867	5.333		10.541	16.56		11.78	6		6.438	6.2		7.902	7.491		9.333	5.676
																10.333	9.615		10.16	20.069		12.387	10.934		6.472	9.006		7.667	11.667		11.353	8.975		5.696	5.754		6.872	5.467		8.8	5.907
																15.836	10.355		18.028	15		11.279	8.8		7.318	7.063		12.944	10.138		9.911	7.803		5.518	7.196		7.616	5.821		7.674	6.146
																9.911	16.607		15.337	23.017		12.019	10.176		4.631	8.233		14.252	14.181		12.512	11.081		5.696	6.872		8.36	4.485		7.454	4.177
																10.817	19.163		14.395	19.565		11.319	11.081		4.922	6.667		11.096	12.512		13.342	8.975		6.368	8.433		7.318	6.333		7.923	5.676
																14.267	13.569		14.851	21.975		9.387	11.705		5.588	8.246		16.56	17.075		11.353	13.437		7.126	6.839		7.616	6.438		7.923	6.872
																13.136	16.415		16.087	21.99		11.686	10.355		5.27	5.897		14.146	14.162		13	11.279		7.087	6.227		6.872	6.616		8.014	6.749
																12.207	25.024		19.533	25.473		11.333	9.268		5.207	12.333		14.02	13.119		8.975	8.11		6.2	6.037		5.375	9.153		8.199	7.782
																11.813	12.548		11.005	24.333		15.951	11.101		6.083	10.154		14.02	13.35		14.142	9.298		6.749	6.333		7.753	5.821		6.872	7.923
																12.776	13.908		18.909	28.529		13.187	9.44		5.497	10.022		12.693	17.544		9.286	7.157		7.087	7.087		5.333	5.831		8.857	8.028
																9.718	18.49		21.554	19.023		15.951	12.824		5	11.005		11.813	12.078		10.349	6.936		4.807	7		6.667	5.667		5.897	4.534
																14.318	16.776		21.344	18		12.944	15.804		7.364	11.081		9.871	11.667		12.706	8.062		4.853	7.008		5.696	6.128		5.831	10.75
																11.141	15.085		18.187	19.821		11.785	12.944		4.472	6.749		12.863	22.961		14.472	8.876		5.831	6.146		5.385	7.311		8.028	7.211
																10.883	19.889		16.234	21.108		14.24	9.804		6.119	7.18		9.268	11.035		12.338	8.253		4.346	6.119		5.676	6.412		7.311	8.138
																14.926	13.408		16.492	22.254		14.349	11.494		6.368	9.597		11.338	13.908		12.693	13.536		6.566	4.667		7.063	6.227		7.846	9.22
																13.22	12.042		12.134	31.779		13.437	11.333		5	8.246		15.063	13.924		13.78	9.481		6.009	5		7.923	6.146		8.069	7.557
																17.075	15.151		14.181	24.891		15.606	15.67		6.403	8.57		7.557	15.059		11.935	10.44		8.433	6.227		7.032	7.032		7.087	8.439
																10.382	14.896		18.487	18.553		12.649	13.421		5.548	8.007		10.919	16.971		9.025	8.957		5.385	6.403		6.227	7.126		7.951	7.401
																15.206	11.005		11.377	20.333		16.74	11.319		5.375	7.333		10.995	15.794		15.391	12.166		4.346	6.864		6.642	6.146		5.963	9.068
																16.265	18.406		18.163	18.856		11.353	11.005		5.935	8.172		10.853	15.293		12.548	9.195		8.433	6.289		5.676	6.403		10.198	8.253
																12.863	14.142		18.98	19.416		10.382	10.203		6.472	7.782		11.205	16.138		12.445	9.944		6.412	6.403		6.403	6.009		6.839	7.775
																14.38	12.806		16.128	22.161		13.667	13.187		6.009	7.311		13.507	15.348		12.806	11.898		6.333	7.696		6.119	6.289		8.233	7.696
																12.293	12.374		16.846	17.951		13.606	14.181		6.438	7.696		11.18	17.742		10.734	9.068		6.333	5.821		5.735	6.872		7.753	7.616
																15.556	15.467		19.607	17.333		10.296	14.488		6.368	7.902		11.005	21.318		11.494	10.16		3.35	6.119		5.676	6.368		7.318	7.341
																14.395	14.395		14.368	15.264		11.743	13.569		5.676	6.009		11.609	18.49		15.355	9.006		6.7	6.864		5.667	5.706		9.171	10.355
																12.867	14.213		17.904	22.988		10.919	13.569		7.401	6.333		13.271	19.734		11.081	8.825		5.426	6.839		7.134	5.821		8.11	8.028
																9.195	14.851		15.723	17.499		16.67	11.319		8.253	5.696		9.068	24.47		13.812	11.508		6.009	5.467		7.803	5.696		7.674	7.311
																11.377	14.851		16.418	16.763		12.97	10.203		4.955	9.69		9.025	17.029		13.703	9.22		5.375	6.839		4.922	5.676		7.032	9.475
																12.134	18.012		16.415	23.704		14.395	12.671		6.263	11.035		12.966	17.288		10.919	10.382		5.754	4.738		6.749	6.368		6.616	7.608
																13.017	16.09		10.734	19.599		17.591	11.837		6.749	9.849		9.22	19.379		10.269	7.454		4.807	7.032		6.2	8.333		7.211	8.498
																12.579	14.395		16.055	24.39		16.2	10.734		5.344	10.853		12.445	15.348		10.138	11.643		4.631	7.52		6.146	6.872		6.708	7.753
																9.69	15.264		14.701	25.934		14.802	11.837		5.831	9.672		11.709	19.835		11	8.062		4.773	4.955		6.675	7		7.782	8.014
																11.081	16.56		20.883	24.687		10.077	12.944		6.333	10.414		11.005	16.455		10.593	9.475		4.679	6.009		6.642	5.935		9.428	7.401
																8.36	16.275		23.816	26.667		14.806	15.333		7.196			9.69	15.67		12.374	8.602		5.821	6.128		6.412	6.616		5.821	8.199
																11.324	18.909		16.007	25.966		16.469	13.671		7.28			10.203	17.288		9.735	7.951		5.27	5.676		5.548	7.601		7.803	8.692
																10.138	12.983		17.324	20.276		15.059	14.488		6.708			12.401	15.839		11.785	8.544		5.375	5.099		7.557	6.708		9.428	7.341
																9.006	18.187		16.826	25		22.593	9.804		5.667			9.006	23.022		11.662	7.157		6.368	6.403		6.119	7.867		7.341	7.196
																12.078	15.902		14.267	24.03		20.875	9.667					10.05	21.129		10.853	8.969		5.518	6.96		6.616	5.676		6.368	9.104
																8.724	16.265		14.146	18.658		16.974	15.67					9.244	24.585		13	11.667		5.667	8.062		7.454	6.403		5.548	6.146
																9.944	11.081		9.69	23.096		25.091	11.508					9.894	20.883		11.402	8.36		6.412	6.009		7.087	7.696		7.18	8.233
																11.785	11.081		12.293	25.824		21.769	13.482					9.69	20.072		11.18	9.006		8.57	6.549		7.601	6.936		6.412	8.498
																13.703	12.671		14.579	25.309		21.003	12.867					13.068	19.678		11.785	7.063		5.375	6.675		6.119	7.157		6.289	7.674
																8.8	12.548		13.199	28.535		24.166	10.63					14.142	22.033		11.912	7.696		5.518	6.128		6.263	7.032		8.413	7.087
																8.28	12.966		13.924	16.035		18.442	13.233					11.671	13.703		10.467	8.498		6.289	6.566		6.839	5.676		7.18	8.975
																10.609	18.248		16.55	23.854		17.159	12.983					12.863	15.103		12.207	9.899		6.412	6.037		6.009	5.706		8.062	8.172
																9.244	17.104		18.442	15.934		17.288	15.015					8.233	13.454		15.811	8.36		6.616	5.467		7.196	5.935		5.344	9.268
																12.445	15.268		14.004	17.566		22.804	11.333					8.894	13.283		12.225	8.647		5.385	7.341		5.897	6.368		7.608	8.014
																14.422	19.093		13.892	20.79		18.812	10.05					9.098	17.537		12.944	9.809		6.325	7.846		7	7.126		9.153	7.008
																12.548	12.983		16.2	19.872		19.258	15.092					11.081	13.928		12.763	9.481		6.146	8.028		5.467	5.735		7.803	6.368
																12.238	15.409		13.924	18.693		22.133	8.692					9.068	19.531		13.275	8.055		4.853	7.454		7.782	8.602		8.353	7.008
																12.671	13.199		18.481	18.856		16.028	9.055					11.377	13.908		15.151	10.138		7.674	8		6.438	5.735		8.069	5.548
																12.405	15.624		14.885	22.04		17.867	14.051					11.709	17.333		13.271	9.298		6.009	6.7		9.545	8.647		7.087	7.902
																11.552	15.322		17.088	18.361		17.221	14.56					12.019	12.293		13.744	10.29		6.574	6		4.807	6.263		10.382	6.7
																9.098	15.878		15.691	21.427		17.298	12.297					12.083	6.741		13.072	11.557		5.821	5.588		7.008	6.872		8.172	6.009
																10.382	18.391		16.337	16.776		14.522	14.24					10.339	9.22		16.707	9.153		5.088	6.342		6.037	6.412		9.262	6.403
																9.534	12.297		15.839	23.154		17.667	11.513					14.004	12.671		16.279	7.196		4.243	5.099		7.087	6.749		8.654	6.263
																8.957	10.382		13.333	16.183		19.533	13.828					10.435	14.472		15.585	10.44		5.667	7.52		6.549	8.602		9.597	4.472
																13.199	14.314		24.777	19.143		19.788	10.138					12.863	15.092		13.271	8.75		5.754	8.498		6.574	7.18		7.867	7.491
																9.804	22.472		14.395	23.676		14.806	10.028					14.063	26.804		12.405	8.413		4.807	10.077		5.831	8.069		7.81	6.368
																9.667	19.835		14.735	25.932		24.608	14.67					13.924	15.506		14.063	7.951		6.333	8.654		8	7.311		8.647	5.667
																13.132	19.835		19.047	19.925		23.898	12.134					14.004	16.364		16.846	8.876		5.333	8.75		7.032	7.126		9.298	7.157
																14.981	14.682		19.734	17.714		21.952	14.36					11.935	17.867		13.601	11.392		5.821	5		6.642	9.153		9.804	7.008
																8.807	18.693		12.225	15.836		21.129	9.989					20.18	24.748		13.017	7.753		5.831	6.839		6.708	8.028		9.268	7.696
																9.718	14.61		24.554	14.701		23.949	15.709					15.424	19.189		13.703	7.134		7.333	5.207		8.544	6.566		8.069	8.246
																9.22	14.533		14.368	19.336		27.657	9.69					14.181	14.621		11.205	8.692		6.333	5.667		8.11	8.333		7.951	6.227
																11.823	11.402		15.133	15.151		12.051	14.472					17	18.871		11.338	7.333		6.412	7.341		6.549	7.902		7.557	7.008
																14.267	13.068		19.336	15.538		17.159	10.355					12.693	13.908		14.701	7.902		6.037	7.601		7.782	8.055		10.541	7.867
																16.869	15.202		19.678	20.268		19.805	12.693					14.395	16.055		10.919	8.876		6.342	4.269		5	7.211		8.724	6
																12.405	14.941		13.068	19.026		16.282	8.673					13.569	22.073		13.667	8.062		5.548	8.34		7	10		7.341	7.28
																14.063	16.055		15.951	14.016		17.288	12.405					11.392	20.344		13.387	9.393		6.368	6.146		5.676	7.454		8.75	7.134
																15.976	10.883		15.041	12.828		18.941	9.387					13.387	21.108		13.507	10.198		5.088	8.439		7.008	8.413		8.353	7.696
																12.693	15.846		18.409	16.66		19.128	13.732					12.649	18.187		12.875	7.379		5.011	7.601		6.749	7.157		9.195	6.146
																9.718	14.553		15.538	20.763		18.358	11.926					15.074	18.49		12.374	9.843		6.799	6.749		7.491	7.491		7.311	8.544
																10.77	20.862		14.701	25.406		16.364	19.508					15.62	11.319		12.293	8.413		5	6.675		7.902	8.692		7.087	7.951
																10.44	17.591		11.686	19.565		13.408	14.267					18.336	18.358		8.975	10.05		6.368	7.401		8.8	7.333		6.119	8.667
																10.467	16.935		14.735	25.195		13.573	11.643					8.253	12.693		10.028	8.944		5.077	6.009		7.616	7.867		7.211	8.028
																11.338	12.083		12.333	16.499		12.526	15.563					11.837	16.643		9.69	9.718		5.754	6.289		7.867	7.311		7.401	6.616
																10.858	13.864		13.8	21.359		16.737	12.166					8.069	16.465		8.498	11.205		5.735	6.472		7.674	6.749		8.253	6.472
																9.41	20.344		13.333	19.849		13.038	12.445					10.853	16.035		10.593	10.934		4.773	6.472		7.753	7.211		7.454	7.601
																13.408	16.007		13.715	19.936		13.536	10.198					14.267	18.953		10.734	12.88		4.216	6.2		7.52	8.117		9.068	8.062
																8.028	11.595		14.38	21.137		16.58	13.744					17.208	15.563		12.338	9.843		4	7.52		6.872	8.055		8.602	6.128
																12.293	14.02		13.342	22.923		14.063	10.333					16.003	16.974		10.022	10.333		8.673	6.799		8.602	8.724		8.75	5.963
																9.262	15.206		13.667	22.632		14.885	12.481					16.869	17.401		6.872	11.005		6.549	6.872		7.803	9.153		8.014	7.134
																12.944	12.671		12.445	22.161		16.935	11.324					18.028	18.04		10.883	10		6.667	8.028		7.211	9.153		7.341	8.36
																12.579	18.883		14.426	21.082		15.51	9.055					15.059	14.981		9.339	7.951		6.289	7.126		7.52	7.063		8.498	7.134
																8.75	25.08		14.907	21.82		13.78	9.989					15.217	15.092		8.117	8.333		5.175	7.753		7.557	8.75		6.368	5.207
																15.202	20.279		14.667	21.731		15.934	11.609					13.78	18.187		8.117	10.609		5	6.872		7	8.28		8.138	9.387
																10.588	15.162		18.114	28.568		14.126	14.896					22.136	14.461		12.333	8.498		5.548	7.401		6.864	7.616		6.472	6.472
																11.571	16.2		16.087	17.333		15.667	11.823					10.934	17.78		8.028	8.117		6.009	6.675		7.951	7.601		8.199	7.667
																8.498	13.068		13.454	18.714		22	9.153					12.266	14.337		9.475	10.635		6.412	7.401		7.491	6.872		7.318	8.069
																10.883	12.494		11.785	20.934		16.183	9.298					23.345	17.78		10.883	9.989		6.438	7.071		6.749	9.44		7.775	5
																9.268	12.693		18.028	19.847		20.309	11.494					17.104	16.898		13.004	10.006		6.566	8.825		5.27	9.843		8.8	6.675
																13.573	13.683		13.606	21.336		19.235	15.293					21.084	17.075		11.935	7.491		5.375	9.068		7.674	8.333		8.544	8.199
																10.75	15.366		16.553	20.279		14.636	16.667					11.78	18.693		9	8.518		7.491	8.393		8.75	7.753		7.401	8.014
																8.957	13.308		17.591	19.186			14.621					10.339	22.816		11.667	9.171		5.217	6.2		6.96	7.803		9.615	7.81
																7.782	16.279		16.997	21.69			15.217					10.355	23.286		11.319	11.785		5.821	7.196		8.062	9.387		7.032	7.846
																9.667	13.387		16.415	24.141			10.225					13.275	18.514		12.266	13.872		6.799	6.403		7.211	7.782		7.601	6.472
																14.24	15.467			22.573			11.279					13.136	20.79		13.017	11.04		7.134	6.119		7.364	7.753		9.268	6.872
																14.051	15.467			23.336			14.318					16.169	19.082		11.18	7.311		7.753	6.749		9.804	7.616		8.117	7.18
																	15.734			19.003			14.333					18.273			12.338	8.537		7.211	6.146		7.667	7.782		7.951	7.18
																	12.297			19.093			9.153					23.485			10.269	8.518		4.955	8.028		7.782	7.601		9.098	6.146
																	16.111			29.373			14.727					15.51			12.88	9.551		5.375	5.667		8.667	7.196		6.616	6.083
																	16.028			18.871			12.338					20.055			9.428	11.377		5.333	5.375		6.263	8.498		5.588	7.782
																	15.67			20.276			12.944					14.063			10.022	12.737		5.385	6.749		6.412	9.597		5.897	7.28
																	14.067			24.009								19.633			12.019	11.081		5.907	5.426		8.253			5.706	8.014
																	16.826			23.364								21.543			15.355	8.8		6.119	5.897		7.063			6.403	7.126
																				19.328								11.353			14.614	9.068			5.676		7.608			7.775	9.098
																				19.23								14.682			13.337	10.713			6.009		7.401			6.616	6.403
																				22.893								17.745			9.171	10.077			7.782					7.696	8.014
																				20.268								15.413			12.445	11.101			7.063					7.311	8.233
																												13.233			10.225	6.2			6.6					6.403	8.007
																												11.04			10.934	7.318								6.368	7.608
																												15.62			12.693	10.371								7.401	9.244
																												20.572			8.969	6.342								8.518	8.333
																												17.088			12.53	7.775								8.138	9.333
																												26.352			12.671	18.514								7.608	7.134
																												18.215			13.618	11.87								6.412	8.544
																												17.692			12.88	9.387								6.6	7.775
																												19.067			9.268	7.401								9.006	7.157
																															9.911	6.936								6.009	6.368
																															8.544	14.579								6.616	6.472
																															7.211	8.825								8.007	8.062
																															6.839	10.995								8.007	7.782
																															7.379	6.128								9.615	7.696
																															9.387	10.138								7.157	8.172
																															8.876	8.138								9.339	7.696
																															12.693	6.574								7.196	8.439
																															8.8	6.146								8.75	8.57
																															6.936	5.821								6.872	7.775
																															11.126	5.831								9.055	6.616
																															9.22	8.069								8.34	8.807
																															13.333	7.18								8.333	10.203
																															9.804	5.344								9.534	9.545
																															10.919	7.601								8.333	8.199
																															9.899	9.339								6.749	8.724
																															12.338	7.318								7.81	7.782
																															14.349	7.732								6.642	7.557
																															7.601	6.263								7.782	6.009
																															14.522	9.804								5.935	7.032
																															6.472	8.246								8.75	8.199
																															8.537	10.672								7.674	8.055
																															7.491	8.857								5.963	8.36
																															10.29	6.438								7.608	8.014
																															10.842	6.749								8.518	7.364
																															10.672	7.674								6.749	7.333
																															13.275	7.732								7.608	8.498
																															11.101	6.368								7.032	6.325
																															10.609	7.696								7.211	7.557
																															10.934	6.227								7.454	10.176
																															11.595	10.022								6.642	7.923
																															9.475	5.706								6.549	7.52
																															7.782	7.667								8.333	7.401
																															15.563	8.57								9.804	6.872
																															13.454	10.899								8.969	7.341
																															12.229	8.944								6.839	7.557
																															10.339	7.364								6.227	9.69
																															8.138	7.196								8.333	7.867
																															10.16	10.339								6.549	7.032
																															14.162	8.028								4.922	9.268
																															8.333	8.117								4.631	7.211
																															8.253	8.975								7.846	9.735
																															12.806	9.104								9.758	7.008
																															8.028	6.289								7.454	8.055
																															15.264	9.104								9.339	8.028
																															12.966	9.672								8.667	6.708
																															14.757	10.138									7.157
																															12.693	7.454
																															14.181	8.413
																															12.078	12.875
																															12.97
																															11.04
																															10.339
																															9.944
																															11.353
																															12.693
																															13.017
																															21.512
																															14.318
																															12.387
																															9.153

## Sheet: Fig.2
Fig. 2i
caspase 1 positive area
WT	KO
4826	51844
2534	21525
2251	18535
6622	46409
4509	18787
4102	40218
3311	24737
4106	88628
5370	27268
3766	75061
4154	49533
1358	15765
10257	11991
6944	21770
5428	18604
6479	16114
2377	17468
14384	12926
5695	18948
16081	14264
	14903

## Sheet: Fig.3
Fig.3a			Fig.3c				Fig.3h
TNFα serum level			TNFα relative grey density				Relative Grey density
WT	KO		WT	KO			BMPR2	Cl-Caspase 3
1.63925	3.59379		0.50815	1.19519			0.914027	1.05662
0.111699	3.63651		1.041	1.18425			1.75495	0.789771
0.569282	3.54867		0.269701	0.73776			1.83952	0.403763
0.475204	3.23985		1.03702	1.37894			2.26016	0.347664
1.32591	3.67524						1.54137	0.239243
1.87865	3.31859						1.29871	0.587272
							1.54931	0.516965
							2.32044	0.459343
							0.695374	0.995745
							0.546407	1.30303
							2.26975	0.287174
							2.23517	0.529472
							0.616979	0.564332
							2.31339	0.292906
							3.48087	0.0830517
							1.38141	0.575464
							0.606663	0.924242
							0.442117	0.83238
							0.781945	0.975014

## Sheet: Fig.4
Fig.4d						Fig.4e-4g
	Relative mRNA					mRNA (:18S)
	WT	KO				bmpr2	perilipin	Ehhadh
Cpt1b	0.886274	0.714108				6.83286e-05	0.00518057	7.5703e-05
	1.46402	0.462269				5.10698e-05	0.00587271	6.93218e-05
	1.0871	0.664742				4.98282e-05	0.0045298	5.76942e-05
	0.940627	0.352218				9.24784e-05	0.0086256	7.4596e-05
	0.778346	0.454863				2.19963e-05	0.00267067	7.82834e-05
	0.843633	0.641839				3.97886e-05	0.00374106	3.0878e-05
						2.7417e-05	0.00546843	2.34407e-05
	WT	KO				2.58871e-05	0.00476767	4.51052e-05
Slc27a2	1.33256	0.614712				3.45052e-05	0.0079237	6.15094e-05
	1.52036	1.03299				4.69554e-05	0.00400702	9.00205e-05
	0.804919	0.422677				7.58506e-05	0.00560174	6.96722e-05
	0.739729	0.329885				9.20406e-05	0.00957528	0.000104793
	1.05226	0.287397				5.24165e-05	0.00538496	4.28728e-05
	0.550169	0.343149				5.83218e-05	0.00675623	3.14799e-05
						2.60449e-05	0.00548954	4.28537e-05
	WT	KO				0.000109224	0.00940112	9.10242e-05
Acadvl	0.752666	0.633577
	0.852058	0.626293
	1.06139	0.746228
	0.904814	0.467504
	1.11072	0.756144
	1.31835	0.880072
	WT	KO
Ehhadh	0.604559	0.536927
	0.891196	0.743526
	1.42014	0.915884
	0.697859	0.653089
	1.48234	0.427762
	0.903897	0.358262
	WT	KO
Acot1	1.01368	0.226514
	1.31822	0.38845
	0.769423	0.734113
	1.44627	0.419865
	0.640116	0.527171
	0.812287	0.391917
	WT	KO
Ndufs8	1.22086	0.896899
	1.22888	1.03621
	0.908775	0.609472
	0.841181	0.584592
	1.11014	0.359758
	0.690156	0.611167
	WT	KO
Ndufab1	1.18934	0.957785
	1.32938	0.956767
	1.13362	0.592537
	0.85963	0.431013
	0.857065	0.201414
	0.630971	0.238371
	WT	KO
Sdhb	0.991079	0.893212
	1.21633	0.851129
	1.21686	0.669673
	0.851507	0.519196
	0.986452	0.271497
	0.737769	0.568973
	WT	KO
Cyc1	1.0742	0.864362
	1.30716	0.685531
	1.09582	0.689448
	0.944329	0.649935
	1.06108	0.345017
	0.517404	0.493044
	WT	KO
Cox4i1	0.94217	0.661286
	1.09346	0.798606
	1.48707	0.575246
	0.990074	0.59017
	0.999098	0.375495
	0.488127	0.518577
	WT	KO
Plin1	0.718158	0.540062
	0.723747	0.344361
	0.992538	0.495472
	1.06035	0.43756
	1.27008	0.846898
	1.23513	0.778675

## Sheet: Fig.5
Fig.5b				Fig. 5d
perilipin relative grey density				perilipin positive area
WT	KO			WT	KO
0.919414	1.22094			24950.6	27272.4
1.2792	1.40585			20812.9	28985.2
0.801381	1.14344			44600.8	27383.8
				23739.8	25736.4
				15168	15639.1
				47061.2	26146.7
				22297.4	34273.7
				20053.2	19551.5
				22427.1	32831
				26326.2	16270.4
				39384.8	21688.4
				38568.3	30359.7
				27830	35378.4
				18777.8	41660.4
				27516.8	29025.7
				27967.7	43269.4

## Sheet: Fig.6
Fig.6a					Fig.6b						Fig.6c					Fig.6e						Fig.6i
Glycerol/oil red obsorbance					Relative mRNA						Glycerol/oil red obsorbance													atglistatin tnfα					control tnfα
1h					CPT1b						1h					Basal						1st	nuclei	condensed nuclei			nuclei	condensed nuclei
WT basal	WT TNFα	KO basal	KO TNFα		WT TNFα -	KO TNFα -	WT TNFα +	KO TNFα +			Control	BMP4	BMP4+SB 203580			WT TNFα-	KO TNFα-	WT TNFα+	KO TNFα+	WT ATGLstatin TNFα+			38	11	28.9474		35	5	14.2857
0.590299	0.663981	0.461599	0.499195		0.874054	0.264217	1.1179	0.359931			0.501848	0.603603	0.566829			569.37	566.29	876.39	511.65	628.86			29	9	31.0345		29	3	10.3448
0.496081	1.07627	0.236517	0.306928		1.04087	0.319036	1.36301	0.484912			0.682046	0.726454	0.561857			750.44	473.93	711.56	504.85	548.14			34	10	29.4118		30	4	13.3333
0.354654	0.475254	0.317512	0.307927		1.08507	0.325515	1.24815	0.358934			0.548546	0.786845	0.404819			414.66	458.52	722.79	725.84	523.5			35	6	17.1429		27	4	14.8148
0.697994	0.935922	0.587961	0.741976													558.12	561.72	537.47	599.35	486.43			30	7	23.3333		32	3	9.375
					MCAD						3h
3h					WT TNFα -	KO TNFα -	WT TNFα +	KO TNFα +			Control	BMP4	BMP4+SB 203580
WT basal	WT TNFα	KO basal	KO TNFα		1.09413	0.727884	1.09261	0.944604			1.20443	1.57561	1.36166			Maximum						2nd	32	13	40.625		24	2	8.33333
1.12356	1.40789	0.86418	0.950063		0.923882	1.12567	1.61752	1.21317			1.36409	1.7293	1.26527			WT TNFα-	KO TNFα-	WT TNFα+	KO TNFα+	WT ATGLstatin TNFα+			29	6	20.6897		32	4	12.5
0.754227	1.56627	0.333688	0.455868		0.981991	0.856059	1.56134	1.10327			1.25563	1.61312	0.949312			2277.11	2004.29	1898.05	1501.63	1358.33			31	9	29.0323		37	3	8.10811
0.573053	0.719017	0.4309	0.480335													2197.37	1800.65	1287.45	1545.77	1209.3			37	11	29.7297		33	5	15.1515
1.14991	1.44754	1.09756	1.30624		VLCAD						6h					1986.76	1700.21	1618.73	1649.89	1181.69			25	7	28		28	3	10.7143
					WT TNFα -	KO TNFα -	WT TNFα +	KO TNFα +			Control	BMP4	BMP4+SB 203580			1990.68	1786.29	1677.73	1251.37	1020.01
6h					0.955323	0.529017	1.12179	0.720652			1.53632	1.92282	1.44583
WT basal	WT TNFα	KO basal	KO TNFα		1.07169	0.486927	1.17266	0.754502			1.80461	2.28314	1.67547									3rd	42	15	35.7143		39	4	10.2564
1.39282	1.82736	1.10573	1.2463		0.972986	0.513957	1.22333	0.675048			1.85134	2.39464	1.67878										38	10	26.3158		46	5	10.8696
0.966625	1.98931	0.429491	0.593745																				43	13	30.2326		35	2	5.71429
0.749567	0.863381	0.559465	0.636814		LCAD																		41	14	34.1463		45	3	6.66667
1.75973	1.96696	1.3519	1.5244		WT TNFα -	KO TNFα -	WT TNFα +	KO TNFα +															37	11	29.7297		48	4	8.33333
					0.985211	0.624784	1.14214	0.61258
					1.01995	0.570547	1.10871	0.726778
					0.994842	0.649219	1.15431	0.654404
